# Supplementary material for: Human-in-the-Loop Enhances Machine Learning Inference in Intraoperative Optical Coherence Tomography Glioma Imaging
Source: Med Sci (Basel). 2026 May 20;14(2):263. doi: 10.3390/medsci14020263 (PMC13214701; doi:10.3390/medsci14020263)
Supplement: Supplementary file 1 [file medsci-14-00263-s001.zip]

Archive with 2 entries (2 files):
- OCT_cases_used_in_this_study.mat
- reader.py
