# Supplementary material for: Human-in-the-Loop Enhances Machine Learning Inference in Intraoperative Optical Coherence Tomography Glioma Imaging
Source: Med Sci (Basel). 2026 May 20;14(2):263. doi: 10.3390/medsci14020263 (PMC13214701; doi:10.3390/medsci14020263)
Supplement: Supplementary file 1 [file medsci-14-00263-s001.zip › reader.py]

"""
=============================================================================
CITATION NOTICE:
Please note that these OCT scans were used in the following publication: 
Radik Zinatullin, Alexander Sovetsky, Artem Grishin, Elena Kiseleva, 
Liudmila Kukhnina, Svetlana Korikova, Alexander Matveyev, Vladimir Zaitsev, 
Konstantin Yashin, and Lev Matveev. "Human-in-the-Loop Enhances Machine 
Learning Inference in Intraoperative Optical Coherence Tomography Glioma 
Imaging." Medical Sciences (2026) [accepted].

Please cite the aforementioned paper if you use these scans in your research.
=============================================================================
"""

import argparse
import sys
import scipy.io as sio
import matplotlib.pyplot as plt

# =====================================================================
# DEFAULT PARAMETERS (Used when running from Spyder via F5)
# =====================================================================
DEFAULT_CLASS = 1      # Class number: 1 (Non-malignant) or 2 (Malignant)
DEFAULT_SCAN = 1       # Scan number (starting from 1)
DEFAULT_CHANNEL = 1    # Channel: 1 (Co-polarization) or 2 (Cross-polarization)
DEFAULT_CMAP = 'hot'  # Colormap: 'gray' or 'hot'
DEFAULT_FILE = 'OCT_cases_used_in_this_study.mat'
# =====================================================================

def load_and_show_scan(filename, class_num, scan_num, channel_num, cmap_name):
    # Load the .mat file
    try:
        mat_data = sio.loadmat(filename)
    except FileNotFoundError:
        print(f"[Error] File '{filename}' not found in the current directory.")
        sys.exit(1)

    # Determine class prefix
    if class_num == 1:
        class_prefix = 'class1'
    elif class_num == 2:
        class_prefix = 'class2'
    else:
        print(f"[Error] Invalid class '{class_num}'. Must be 1 (Non-malignant) or 2 (Malignant).")
        sys.exit(1)

    # Determine channel suffix (1 for co-polarization, 2 for cross-polarization)
    if channel_num == 1:
        channel_suffix = 'co'
        chan_name = 'Co-polarization'
    elif channel_num == 2:
        channel_suffix = 'cross'
        chan_name = 'Cross-polarization'
    else:
        print(f"[Error] Invalid channel '{channel_num}'. Must be 1 (Co-channel) or 2 (Cross-channel).")
        sys.exit(1)

    # Construct the variable name used in the .mat file
    key = f"{class_prefix}_{channel_suffix}"

    if key not in mat_data:
        print(f"[Error] Variable '{key}' not found in the file.")
        sys.exit(1)

    # Extract the required array (expected shape: N x 256 x 400)
    array_data = mat_data[key]
    total_scans = array_data.shape[0]

    # Check if the requested scan number exists within the class
    if scan_num < 1 or scan_num > total_scans:
        print(f"[Error] Class {class_num} has only {total_scans} scans. You requested scan {scan_num}.")
        sys.exit(1)

    # Get the specific scan (Python uses 0-based indexing)
    img = array_data[scan_num - 1]

    # Plot the image using matplotlib
    plt.figure(figsize=(6, 5))
    
    # Apply the requested colormap ('gray' or 'hot')
    plt.imshow(img, cmap=cmap_name) 
    
    plt.title(f"Class {class_num} | Scan {scan_num} | Channel: {chan_name}", pad=15)
    
    # Hide axes for better visualization of the raw OCT scan
    plt.axis('off') 
    plt.tight_layout()
    
    # Display the window
    plt.show()

if __name__ == "__main__":
    # Initialize the argument parser
    parser = argparse.ArgumentParser(description="OCT Scan Viewer from MAT file")
    
    # Define command-line arguments. 
    # Notice that required=False (by default) and we use the DEFAULT variables defined above.
    parser.add_argument('-c', '--class_num', type=int, default=DEFAULT_CLASS, 
                        help="Class number: 1 (Class 1) or 2 (Class 2)")
    parser.add_argument('-s', '--scan_num', type=int, default=DEFAULT_SCAN, 
                        help="Scan number (starting from 1)")
    parser.add_argument('-ch', '--channel_num', type=int, default=DEFAULT_CHANNEL, 
                        help="Channel: 1 (Co-channel) or 2 (Cross-channel)")
    parser.add_argument('-p', '--palette', type=str, default=DEFAULT_CMAP, 
                        choices=['gray', 'hot'], 
                        help="Colormap: 'gray' or 'hot'")
    parser.add_argument('-f', '--file', type=str, default=DEFAULT_FILE, 
                        help="Path to the .mat file (optional)")

    # Parse the arguments
    args = parser.parse_args()

    # Print citation notice to the console
    print("="*75)
    print("Please cite the following paper if you use these scans in your research:")
    print("Zinatullin R. et al. 'Human-in-the-Loop Enhances Machine Learning Inference")
    print("in Intraoperative Optical Coherence Tomography Glioma Imaging.'")
    print("Medical Sciences (2026) [accepted].")
    print("="*75)
    print(f"Loading data: Class {args.class_num} | Scan {args.scan_num} | Channel {args.channel_num} | Palette: '{args.palette}'")
    
    # Run the main function
    load_and_show_scan(args.file, args.class_num, args.scan_num, args.channel_num, args.palette)
